# Supplementary material for: Effect of Qiling Jiaogulan Powder on Pulmonary Fibrosis and Pulmonary Arteriole Remodeling in Low-Temperature-Exposed Broilers
Source: Animals (Basel). 2022 Dec 20;13(1):5. doi: 10.3390/ani13010005 (PMC9817788; doi:10.3390/ani13010005)
Supplement: Supplementary file 1 [file animals-13-00005-s001.zip]

Archive with 1 entries (1 files):
- animals-1982153-supplementary.pdf
